# Supplementary material for: Electromyographic evidence of reduced emotion mimicry in individuals with a history of non-suicidal self-injury
Source: PLoS One. 2020 Dec 28;15(12):e0243860. doi: 10.1371/journal.pone.0243860 (PMC7769269; doi:10.1371/journal.pone.0243860)
Supplement: S1 Data — (XLSX) [file pone.0243860.s004.xlsx]

## Sheet: EMG Participant Questionnaires
ID	ID_Group	Dataset	Age	Gender	Primary_Lang	Education	Ethnicity	Past_Diag_Dep	Past_Diag_Dys	Past_Diag_Bip	Past_Diag_GAD	Past_Diag_PTSD	Past_Diag_OCD	Past_Diag_Sub	Past_Diag_ED	Past_Diag_NoSay	Past_Diag_Other	Past_Diag_None	Pres_Diag_Dep	Pres_Diag_Dys	Pres_Diag_Bip	Pres_Diag_Gad	Pres_Diag_PTSD	Pres_Diag_OCD	Pres_Diag_Sub	Pres_Diag_ED	Pres_Diag_NoSay	Pres_Diag_Other	Pres_Diag_None	Medication	Last_Self_Injury_Months	Number_Injury_Past_yr	Last_Mth_Inj_Thought	Last_Mth_Inj_Actually	Past_XX_Mths_Inj_Thought	Past_XX_Mths_Inj_Actually	PastyearThoughtabouttakingyourlifekillingyourself	Made_Suicide_Attempt	Suicide_Attempts_#	Ifyesno.oftimespast6mo	Ifyesno.oftimespastyear	Ifyesno.oftimespriortooneyearago	Haveyoueverbeentreatedbyadoctorafterinjuringyourselfonpurpose	ifyeshowoftendidadoctortreatyouinthepastyearforhurtingyourselfon	Inj_kept_in_hosp	Hosp_Inj_overnight_#	Hosp_Unit_Inj_#	OSI_Start_1_tension	OSI_Start_2_high
1131344	NSSI	3	21	1	1	3	2	1	0	0	1	0	0	0	0	0	0	0	1	0	0	1	0	0	0	0	0	0	0	Cipralex, Trazodone	84	0	2	0	3	0	2	1	1	0	0	0	0	0	0	0	0	4	0
1141913	NSSI	5	20	1	1	3	4	0	0	0	1	0	0	0	0	0	0	0	0	0	0	1	0	0	0	0	0	0	0	Birth Control	3	2	0	0	1	1	0	0	0	0	0	0	0	0	0	0	0	1	0
1142096	NSSI	3	19	1	1	2	4	1	0	0	1	0	0	0	0	0	1	0	1	0	0	1	0	0	0	0	0	1	0	Zoloft, Concerta, Wellbutrin Ritalin	1	12	2	2	2	2	1	0	0	0	0	0	0	0	0	0	0	3	1
1151129	NSSI	2	20	2	1	3	2	0	0	0	0	0	0	0	0	0	0	1	0	0	0	0	0	0	0	0	0	0	1		36	0	0	0	0	0	0	0	0	0	0	0	0	0	0	0	0	2	0
1160396	NSSI	2	18	1	2	1	6	0	0	0	0	0	0	0	0	0	0	1	0	0	0	0	0	0	0	0	0	0	1		24	0	0	0	0	0	3	0	0	0	0	0	0	0	0	0	0	2	1
1160591	NSSI	5	19	1	1	3	4	0	0	0	1	0	0	0	0	0	0	1	0	0	0	1	0	0	0	0	0	0	0	Cipralex, birth control	24	0	0	0	0	0	1	0	0	0	0	0	0	0	0	0	0	4	1
1160822	NSSI	3	18	1	1	1	4	0	0	0	1	0	1	0	0	0	0	0	0	0	0	1	0	1	0	0	0	0	0		1	3	3	1	3	1	1	0	0	0	0	0	0	0	0	0	0	4	1
1162196	NSSI	3	18	1	1	1	4	0	0	0	1	0	0	0	0	0	0	0	0	0	0	1	0	0	0	0	0	0	0		36	0	0	0	1	0	0	0	0	0	0	0	0	0	0	0	0	0	2
1162334	NSSI	2	18	1	1	1	4	0	0	0	0	0	0	0	0	0	0	1	0	0	0	0	0	0	0	0	0	0	1	Birth Control	36	0	0	0	0	0	0	0	0	0	0	0	0	0	0	0	0	3	0
1163354	NSSI	2	18	2	1	1	2	1	0	0	0	0	0	0	0	0	0	0	0	0	0	0	0	0	0	0	0	0	1		36	0	0	0	1	0	1	1	1	0	0	1	0	0	0	0	0	2	2
1163504	NSSI	2	18	1	1	1	4	0	0	0	0	0	0	0	0	0	0	1	0	0	0	0	0	0	0	0	0	0	1		1	7	1	1	1	1	1	0	0	0	0	0	0	0	0	0	0	4	2
1164776	NSSI	2	19	1	1	1	4	0	0	0	0	0	0	0	0	0	0	1	0	0	0	0	0	0	0	0	0	0	1		24	0	1	1	1	1	0	0	0	0	0	0	0	0	0	0	0	4	1
1164950	NSSI	2	18	2	3	1	2	0	0	0	0	0	0	0	0	0	0	1	0	0	0	0	0	0	0	0	0	0	1		1	1	1	1	1	1	1	0	0	0	0	0	0	0	0	0	0	3	1
1167506	NSSI	2	18	1	1	1	2	0	0	0	1	0	0	0	0	0	0	0	0	0	0	1	0	0	0	0	0	0	0		1	5	3	2	1	1	0	1	1	0	0	1	0	0	0	0	0	2	0
1167821	NSSI	2	18	1	1	1	4	0	0	0	0	0	0	0	0	0	0	1	0	0	0	0	0	0	0	0	0	0	1		84	0	1	0	1	1	1	0	0	0	0	0	0	0	0	0	0	0	0
1168949	NSSI	5	22	1	1	2	4	1	0	0	1	0	0	0	0	0	0	0	1	0	0	1	0	0	0	0	0	0	0		24	0	0	0	1	0	0	0	0	0	0	0	0	0	0	0	0	4	0
1170410	NSSI	5	22	2	1	4	2	1	0	0	0	0	0	0	0	0	0	0	0	0	0	0	0	0	0	0	0	0	1		24	0	0	0	0	0	0	0	0	0	0	0	0	0	0	0	0	2	0
1171550	NSSI	3	18	1	1	1	2	0	0	0	0	0	0	0	0	0	0	1	0	0	0	0	0	0	0	0	0	0	1		1	4	2	1	2	1	2	0	0	0	0	0	0	0	0	0	0	1	1
1172021	NSSI	3	18	1	1	1	4	0	0	0	1	0	0	0	0	0	0	0	0	0	0	1	0	0	0	0	0	0	0		7	8	0	0	1	0	0	0	0	0	0	0	0	0	0	0	0	2	0
1172303	NSSI	3	19	1	1	1	4	0	0	0	0	0	0	0	0	0	0	1	0	0	0	0	0	0	0	0	0	0	1		18	0	1	0	1	0	0	0	0	0	0	0	0	0	0	0	0	3	0
1174937	NSSI	3	18	1	1	1	4	0	0	0	1	0	0	0	0	0	0	0	0	0	0	1	0	0	0	0	0	0	0	Cipralex, Marvelon	24	3	0	0	0	0	0	0	0	0	0	0	0	0	0	0	0	3	0
1176776	NSSI	5	19	1	1	2	4	1	0	1	1	0	0	0	0	0	0	0	1	0	0	1	0	0	0	0	0	0	0	Welbutrin	7	4	0	0	1	0	3	0	0	0	0	0	1	1	0	0	0	3	0
1176887	NSSI	5	19	1	1	2	8	1	0	0	1	0	0	0	0	0	0	0	1	0	0	0	0	0	0	0	0	0	0	Zoloft, Birth Control	1	0	1	0	1	0	1	1	1	0	0	0	0	0	0	0	0	2	0
1179401	NSSI	5	18	1	1	1	4	1	0	0	1	0	0	0	1	0	0	0	1	0	0	1	0	0	0	1	0	0	0	Prozac, limotrogine	5	17	2	0	3	1	2	1	1	0	1	0	1	2	1	1	1	4	2
1181510	NSSI	5	18	1	1	1	2	1	0	0	1	0	0	0	1	0	0	0	0	0	0	1	0	0	0	0	0	0	0		72	0	0	0	0	0	0	1	1	0	0	1	0	0	0	0	0	1	0
1181900	NSSI	5	19	1	1	2	4	1	0	0	0	1	0	0	0	0	0	0	1	0	0	0	1	0	0	0	0	0	0		1	7	2	1	3	3	1	0	0	0	0	0	0	0	0	0	0	3	3
1182044	NSSI	5	18	1	1	1	8	1	0	0	0	0	0	0	1	0	0	0	1	0	0	0	0	0	0	1	0	0	0	Birth Control	60	0	0	0	0	0	0	0	0	0	0	0	0	0	0	0	0	3	4
1182932	NSSI	5	18	1	3	1	7	0	0	0	0	0	0	0	0	0	0	1	0	0	0	0	0	0	0	0	0	0	1		24	0	0	0	1	0	0	0	0	0	0	0	0	0	0	0	0	3	0
1184921	NSSI	5	22	1	2	2	3	0	0	0	0	0	0	0	0	0	0	1	0	0	0	0	0	0	0	0	0	0	1		24	0	0	0	0	0	0	0	0	0	0	0	0	0	0	0	0	4	3
1186532	NSSI	5	18	1	2	1	4	1	0	0	1	0	0	0	0	0	0	0	1	0	0	1	0	0	0	0	0	0	0	teva-sertraline	12	2	1	0	1	0	1	1	2	0	1	1	0	0	0	0	0	1	0
2128779	Control	5	21	1	2	5	4	1	0	0	1	0	0	0	0	0	0	0	0	0	0	1	0	0	0	0	0	0	0	Pristyx, vyvanse, metoprolo
2141517	Control	3	19	1	1	2	4	0	0	0	0	0	0	0	0	0	0	1	0	0	0	0	0	0	0	0	0	0	1
2147835	Control	3	20	1	3	3	2	0	0	0	0	0	0	0	0	0	0	1	0	0	0	0	0	0	0	0	0	0	1
2150313	Control	5	21	1	1	4	4	0	0	0	1	0	0	0	0	0	0	0	0	0	0	0	0	0	0	0	0	0	1	Quetiapine
2160882	Control	2	18	1	1	1	8	0	0	0	0	0	0	0	0	0	0	1	0	0	0	0	0	0	0	0	0	0	1
2164080	Control	3	20	1	1	2	4	1	0	0	1	0	0	0	0	0	0	0	1	0	0	1	0	0	0	0	0	0	0	Cipralex, Linessa
2169372	Control	3	18	1	1	1	4	0	0	0	0	0	0	0	0	0	0	1	0	0	0	0	0	0	0	0	0	0	1	Birth Control
2169378	Control	2	21	1	2	2	1	0	0	0	0	0	0	0	0	0	0	1	0	0	0	0	0	0	0	0	0	0	1	Birth Control
2171343	Control	5	19	1	1	2	2	0	0	0	0	0	0	0	0	0	0	1	0	0	0	0	0	0	0	0	0	0	1
2174130	Control	3	18	1	1	1	1	0	0	0	0	0	0	0	0	0	0	1	0	0	0	0	0	0	0	0	0	0	1
2179140	Control	5	18	1	2	1	3	0	0	0	0	0	0	0	0	0	0	1	0	0	0	0	0	0	0	0	0	0	1
2179161	Control	5	19	1	3	3	2	0	0	0	0	0	0	0	0	0	0	1	0	0	0	0	0	0	0	0	0	0	1
2179848	Control	5	18	1	1	1	2	0	0	0	0	0	0	0	0	0	0	1	0	0	0	0	0	0	0	0	0	0	1	Birth Control
2180238	Control	5	20	1	1	2	10	0	0	0	0	0	0	0	0	0	0	1	0	0	0	0	0	0	0	0	0	0	1
2181771	Control	5	17	2	1	2	1	0	0	0	0	0	0	0	1	0	0	0	0	0	0	0	0	0	0	0	0	0	1
2183055	Control	5	19	1	1	1	3	0	0	0	0	0	0	0	0	0	0	1	0	0	0	0	0	0	0	0	0	0	1
2184366	Control	5	18	1	1	1	4	0	0	0	0	0	0	0	0	0	0	1	0	0	0	0	0	0	0	0	0	0	1	Birth Control
2184369	Control	5	21	2	1	3	10	0	0	0	0	0	0	0	0	0	0	1	0	0	0	0	0	0	0	0	0	0	1	Accutane
2184567	Control	5	18	2	1	1	1	0	0	0	0	0	0	0	0	0	0	1	0	0	0	0	0	0	0	0	0	0	1
2187255	Control	5	18	1	3	1	1	0	0	0	0	0	0	0	0	0	0	1	0	0	0	0	0	0	0	0	0	0	1
2197644	Control	6	20	1	1	2	4	1	0	0	1	0	0	0	0	0	0	0	0	0	0	0	0	0	0	0	0	0	1	Birth Control
2202624	Control	6	18	1	1	1	4	0	0	0	0	0	0	0	0	0	0	1	0	0	0	0	0	0	0	0	0	0	1
2205690	Control	6	19	2	1	2	3	0	0	0	0	0	0	0	0	0	0	1	0	0	0	0	0	0	0	0	0	0	1
2206305	Control	6	19	1	1	3	10	0	0	0	0	0	0	0	0	0	0	1	0	0	0	0	0	0	0	0	0	0	1	Iron Pills
2207715	Control	6	18	1	3	1	1	0	0	0	0	0	0	0	0	0	0	1	0	0	0	0	0	0	0	0	0	0	1
2207892	Control	6	21	1	3	3	4	0	0	0	0	0	0	0	0	0	0	1	0	0	0	0	0	0	0	0	0	0	1
2208627	Control	6	19	2	2	3	3	0	0	0	0	0	0	0	0	0	0	1	0	0	0	0	0	0	0	0	0	0	1
2212977	Control	6	17	1	1	1	4	0	0	0	0	0	0	0	0	0	0	1	0	0	0	0	0	0	0	0	0	0	1	Birth Control
2214087	Control	6	17	1	1	1	2	0	0	0	0	0	0	0	0	0	0	1	0	0	0	0	0	0	0	0	0	0	1	Birth Control
2219196	Control	6	17	1	1	1	2	0	0	0	0	0	0	0	0	0	0	1	0	0	0	0	0	0	0	0	0	0	1
[truncated: 110 more columns]
