# Supplementary material for: Electromyographic evidence of reduced emotion mimicry in individuals with a history of non-suicidal self-injury
Source: PLoS One. 2020 Dec 28;15(12):e0243860. doi: 10.1371/journal.pone.0243860 (PMC7769269; doi:10.1371/journal.pone.0243860)
Supplement: S2 Data — (XLSX) [file pone.0243860.s005.xlsx]

## Sheet: summaryTable
Id	Group	EyebrowAnger125	EyebrowAnger375	EyebrowAnger625	EyebrowAnger875	EyebrowAnger1125	EyebrowAnger1375	EyebrowDisgust125	EyebrowDisgust375	EyebrowDisgust625	EyebrowDisgust875	EyebrowDisgust1125	EyebrowDisgust1375	EyebrowFear125	EyebrowFear375	EyebrowFear625	EyebrowFear875	EyebrowFear1125	EyebrowFear1375	EyebrowHappiness125	EyebrowHappiness375	EyebrowHappiness625	EyebrowHappiness875	EyebrowHappiness1125	EyebrowHappiness1375	EyebrowSadness125	EyebrowSadness375	EyebrowSadness625	EyebrowSadness875	EyebrowSadness1125	EyebrowSadness1375	EyebrowSurprise125	EyebrowSurprise375	EyebrowSurprise625	EyebrowSurprise875	EyebrowSurprise1125	EyebrowSurprise1375	SmileAnger125	SmileAnger375	SmileAnger625	SmileAnger875	SmileAnger1125	SmileAnger1375	SmileDisgust125	SmileDisgust375	SmileDisgust625	SmileDisgust875	SmileDisgust1125	SmileDisgust1375
1131344	NSSI	0.0449663	0.140864	0.0737493	-0.0783149	0.122501	0.141879	0.0336396	0.12662	-0.00547521	0.095172	-0.0894681	-0.0343554	0.177531	0.209495	0.162712	0.245642	0.156514	0.169507	0.0562519	0.0772739	-0.068563	-0.18089	-0.243609	0.204318	0.168759	0.0977437	0.242289	0.13245	-0.0158314	0.0153808	0.181871	0.0803883	0.0908205	-0.0378158	0.248793	0.434824	0.108075	0.130292	0.152839	0.0243651	0.0231329	-0.0194678	-0.0427573	0.00163396	-0.0201883	-0.00777198	0.00917695	0.013374
1141913	NSSI	0.0236952	-0.139773	-0.102096	-0.112592	-0.111823	-0.129969	0.089806	-0.0237714	0.127556	0.0670475	0.0178072	-0.0848969	0.0856237	-0.0514307	-0.028974	-0.0276955	-0.0878129	-0.152953	-0.0518606	0.0330392	0.0265883	0.0131032	0.0832299	0.0148293	0.0820352	0.0515771	0.0787528	0.00803366	-0.00323	0.0443683	0.100857	0.159453	0.0438003	0.17054	0.128294	0.103904	0.00807022	-0.0239062	-0.028077	0.0187349	-0.0052506	0.0208654	-0.0133905	-0.0610183	-0.0901525	-0.0810183	-0.0622503	0.0282086
1142096	NSSI	0.213329	0.606067	0.292608	0.508336	0.25398	0.268776	0.255142	0.26359	0.254798	0.306377	0.0967382	0.060365	0.00227771	0.611075	0.543483	0.290079	-0.0366739	0.0703695	0.264057	0.411768	-0.0350011	0.152216	0.315963	-0.173123	-0.106363	0.2898	0.2222	0.16699	0.176204	-0.0506343	0.164378	0.27628	0.163452	-0.246413	-0.381459	-0.160833	-0.221083	-0.201095	-0.28185	-0.270884	-0.0115719	-0.0212194	-0.101258	-0.219273	-0.262817	-0.314796	-0.231152	-0.269486
1151129	NSSI	-0.0602015	-0.0879795	-0.093944	-0.108186	-0.129056	-0.0573842	-0.0797755	-0.113615	-0.0722521	-0.0865415	-0.0549254	-0.0251334	-0.0262135	-0.0668364	-0.0698981	0.00378563	-0.0283789	-0.0382086	-0.0204904	-0.107381	-0.0518406	-0.0106551	-0.0250354	0.0733021	-0.028734	-0.107798	-0.0726304	-0.0854806	-0.0692334	-0.0480922	0.0214466	-0.00388014	-0.00262338	-0.0612469	0.0549823	0.00889899	0.00180119	-0.0105935	-0.0526882	-0.0347257	-0.0437984	-0.0512498	-0.005324	-0.0396238	-0.0033394	-0.0286063	-0.0115417	-0.0025881
1160396	NSSI	0.374804	0.25127	0.188553	0.106045	0.123384	0.301962	0.0214558	-0.0344233	0.110519	0.126818	-0.0933892	0.124022	0.135022	0.201076	0.291175	0.123772	0.273556	0.293317	0.19454	-0.0244251	-0.274506	0.303092	0.19353	0.314044	0.125727	-0.12554	-0.0470991	-0.100681	0.0976955	0.0690046	0.0820966	0.0792826	-0.131913	0.0524971	0.127776	0.0806744	-0.00728911	-0.000600013	0.0386019	-0.00920416	0.00385773	-0.000488656	-0.0372864	-0.0508536	-0.0459202	-0.0696763	-0.0735344	-0.0557567
1160591	NSSI	0.377053	0.505477	0.3259	0.0117925	0.00815078	0.224893	0.0587034	0.195182	-0.2125	-0.0257496	0.321126	-0.0880938	0.317086	-0.467401	-0.315315	-0.157292	0.18532	0.238564	0.49139	-0.00572539	0.094386	-0.253731	-0.0183256	0.541867	0.315818	0.135993	0.264959	-0.158026	-0.259885	-0.177576	-0.067454	0.116612	-0.134547	0.29052	0.31906	0.353903	-0.0610095	-0.0205347	0.00566591	-0.0342326	-0.0100428	-0.014107	0.0967341	-0.075916	-0.109733	-0.104387	-0.0913092	-0.0765299
1160822	NSSI	0.100772	-0.00917215	0.0445071	-0.0179142	0.0726197	-0.0154524	0.141728	0.0358259	0.138932	-0.034625	0.081643	0.0100913	0.199219	0.0864025	-0.0659392	-0.119679	-0.149867	-0.0750533	0.264501	0.127418	0.0767271	0.0936371	-0.0705526	0.00639657	0.448755	0.341457	0.307319	0.181878	0.16502	0.235991	0.0566475	0.0862681	0.0440358	0.0834219	-0.130016	-0.143682	-0.051238	-0.126076	-0.0729797	-0.093403	-0.0887776	0.0361352	-0.0461334	-0.0290074	-0.0272974	-0.0256156	-0.00806375	0.191883
1162196	NSSI	0.0628106	0.0327556	-0.0325954	0.0413925	-0.0246017	0.00814475	-0.0338124	0.00844124	-0.0318986	-0.041233	-0.0747838	-0.0432403	-0.0158772	-0.051431	0.127466	0.00165011	0.0155265	0.0502923	-0.0210368	0.00344757	0.00087028	-0.00816526	0.000517592	0.0839519	0.08749	0.0242877	0.0584117	0.0369422	0.0114057	0.0410388	-0.00995587	0.0564419	-0.057005	-0.0268856	0.0216934	0.0751705	0.0168823	0.00929801	0.00100868	0.0144024	-0.00241854	-0.0115938	0.0252778	0.0197274	-0.0041349	0.0602876	0.0168368	0.140043
1162334	NSSI	0.174453	0.306398	0.415289	0.0154166	0.23914	0.178459	0.178492	0.410587	0.400218	0.417607	0.337456	0.571368	0.271215	0.0329384	0.02854	0.205983	0.353418	0.65625	-0.183691	-0.423048	-0.689105	-0.520267	-0.0972829	-0.17304	0.498589	0.293097	0.198995	0.095158	0.980155	0.61307	-0.0191667	0.0148352	0.280997	0.0220164	-0.0124767	-0.0932056	-0.0767944	-0.050738	-0.0464395	-0.0859326	-0.0964511	-0.0572306	-0.0654534	-0.0650136	-0.0480427	-0.0359107	-0.0225609	-0.0364637
1163354	NSSI	-0.0941784	0.332915	0.187371	0.0456916	0.245842	0.128007	-0.0706461	-0.0171571	-0.0780176	0.00519611	-0.116218	0.0672001	0.212908	0.119782	0.159544	0.094797	0.0159693	0.268676	0.0804226	0.0874701	0.0661815	-0.0649494	-0.0914512	0.103405	0.0618432	0.327768	0.20212	0.316244	0.342394	0.218195	0.263016	0.23815	0.0379672	-0.131402	-0.00374592	-0.0972896	-0.0312444	0.00556948	-0.0264449	0.000491007	0.0062298	0.0138977	-0.11501	-0.0929543	-0.0884832	-0.0881985	-0.104771	-0.110545
1163504	NSSI	0.184382	0.425288	0.754508	0.559749	0.57577	0.441422	0.170961	0.0460649	0.0888923	-0.181552	-0.144572	-0.396889	0.754024	0.354161	0.150988	0.00940146	0.392867	0.731952	0.0470048	0.0363825	-0.404614	-1.24356	-0.588302	-0.481344	-0.115341	0.0570366	0.473054	0.290354	-0.0683748	-0.0699749	0.299034	0.463146	-0.147446	0.291129	-0.298722	-0.107482	0.0124248	0.000302909	-0.0148596	0.00815431	0.00578947	-0.0179317	-0.00518292	-0.0124258	-0.0187323	0.0531452	0.017961	0.0175087
1164776	NSSI	0.148544	0.220627	-0.159186	-0.0307164	0.0363451	0.0554659	0.218593	0.22202	0.135561	0.0187869	-0.0777124	-0.102867	0.123029	0.125562	0.20459	0.354669	0.13332	0.428481	0.0603038	0.10706	-0.129145	-0.197784	-0.192449	-0.068428	0.457102	0.179426	0.322035	-0.0663617	0.263189	0.312782	-0.0366255	0.154221	0.11037	0.0816257	0.0926258	-0.00586549	-0.0544674	0.0188432	-0.00116236	0.012177	-0.00282953	0.0460874	-0.0200577	-0.00360757	-0.0278947	-0.0143041	0.00924308	-0.0196985
1164950	NSSI	0.0535894	0.234004	0.131278	-0.0989846	-0.0665041	-0.0225938	0.0760548	0.238021	0.0238741	-0.0101504	-0.0157662	-0.0121079	0.17444	-0.00299954	-0.104301	-0.112349	-0.00508	-0.168811	0.0444879	-0.0599323	-0.288305	-0.230378	-0.338695	-0.237411	0.0577434	0.00101119	0.0392455	-0.0332878	0.143755	-0.204714	0.113092	-0.0510611	-0.066983	0.0156099	0.148034	-0.00856777	-0.00314302	0.00259605	0.00568944	-0.00789109	-0.0275867	0.0415796	-0.0437238	-0.0499581	-0.0263754	-0.0579253	-0.00672136	-0.0615883
1167506	NSSI	-0.106831	-0.209542	-0.0312363	-0.0635772	-0.113948	-0.00425941	0.00890644	0.267614	0.455468	0.579932	0.58822	0.20985	-0.272622	-0.108011	-0.133591	-0.252738	0.0915053	-0.0596465	-0.124224	-0.216324	-0.0111773	0.0939298	0.0628734	-0.229526	0.042208	0.0161046	0.0446358	-0.0865523	-0.233696	-0.238391	0.252298	0.0239627	0.133397	0.0532813	0.22323	0.00510862	-0.264597	-0.270684	-0.286902	-0.26995	-0.283393	-0.286545	0.106515	0.317805	0.301595	0.0803638	7.42193e-05	-0.0607616
1167821	NSSI	0.092341	-0.0132355	-0.321889	-0.236593	-0.568164	-0.313471	0.0646172	0.180416	-0.151199	-0.285276	-0.243012	-0.447722	0.250279	0.57218	0.024028	-0.413761	-0.416282	0.134084	-0.040323	-0.152815	-0.658645	-0.266151	-0.450793	-0.986644	0.0948959	-0.0797919	-0.0691121	-0.0547467	-0.372858	-0.0601905	0.249948	0.17141	-0.492396	-0.650139	-0.298493	-0.232482	0.00284747	-0.0236368	-0.0373987	-0.0128061	0.0175385	0.00403838	-0.000592446	0.0139201	0.0135244	0.0356342	0.0251173	-0.0229983
1168949	NSSI	-0.0457395	0.0876854	0.107322	0.213144	0.036606	0.0829195	-0.134712	-0.003825	0.0768336	0.0852161	0.106809	0.0501127	0.0616429	0.0460107	0.149816	0.00842449	0.116927	0.0636528	0.153454	0.0481391	0.0335008	0.0424612	-0.114286	0.0678088	-0.0453509	-0.0226426	0.116429	0.0524132	0.0433471	0.0461592	-0.0400109	-0.0474041	0.105171	0.0106868	-0.062893	-0.0374354	0.014949	-0.0465875	0.0214862	0.02118	0.0825451	-0.0395317	0.0426581	0.0280711	0.041934	0.0380917	0.00202555	0.0347349
1170410	NSSI	0.00957177	0.0359687	-0.0548745	-0.0255297	-0.0152366	-0.061915	0.022998	0.0689433	0.0698147	0.00827397	0.0350434	0.025138	-0.00292514	0.0756387	-0.0100248	0.112551	-0.00318646	0.0144656	-0.000230781	0.0295081	0.0157076	0.0125348	0.0935622	-0.0297089	0.025302	0.0239481	-0.00290251	-0.0380212	0.073924	0.0633744	0.108845	0.146838	0.078774	0.104441	0.0153384	0.0578877	-0.197646	-0.206753	-0.206288	-0.228265	-0.221802	-0.248231	-0.000926553	-0.00859993	-0.0240821	0.00201426	-0.0156157	0.0125426
1171550	NSSI	0.496602	0.148393	0.166422	0.0334428	-0.167192	-0.197812	0.362445	0.103427	0.0546204	0.0719989	0.0706324	-0.0654353	0.15611	-0.295592	-0.057811	-0.114639	-0.188727	-0.108491	0.20245	-0.307394	-0.505892	-0.464882	-0.136039	-0.654483	0.272894	0.276045	0.246128	0.484959	0.146236	-0.00257223	0.147592	-0.259784	-0.434508	-0.681681	-0.527601	-0.516705	-0.0117201	-0.0521064	-0.0700159	-0.0811228	-0.0986692	-0.0592549	-0.0418973	-0.0757757	-0.0351426	-0.035111	-0.0630784	0.0119608
1172021	NSSI	-0.740724	0.847086	1.08068	1.03057	0.400599	0.436254	-0.0855559	0.758573	0.323819	-0.123955	0.00900203	-0.239521	0.294917	1.07622	0.750275	0.0487275	0.532444	0.340175	-0.0176008	0.156746	-0.255956	-0.270916	-0.23741	-0.0317188	0.196134	1.06647	1.70607	0.665475	0.544865	0.38366	0.15622	0.825635	0.650267	-0.0438864	-0.577881	-0.171259	0.0278848	-0.0154981	-0.00189798	-0.00716055	0.0341974	0.0356653	-0.0781815	-0.0277341	-0.129089	-0.0366284	0.0408784	-0.0224453
1172303	NSSI	0.396921	0.255877	0.608091	0.502075	0.467254	0.40896	0.0543902	-0.0857331	0.208383	0.142073	-0.142507	-0.35837	0.426056	0.438467	0.0105988	0.421915	0.187409	0.129432	0.202881	-0.478429	-1.19612	-1.31532	-0.243485	-0.44068	0.436018	-0.018997	-0.146245	-0.320142	-0.518091	-0.148459	0.571412	0.145256	-0.00535973	-0.684863	-0.445356	0.0837922	-0.0722632	-0.0540183	-0.118148	-0.074624	-0.0683397	-0.111558	0.0332943	0.0109596	-0.0458685	-0.0200278	-0.00520018	0.0475807
1174937	NSSI	0.33633	-0.0194164	-0.318141	-0.460829	0.006409	-0.501325	0.0402055	-0.324133	-0.206527	0.0157028	0.0426869	0.145698	0.334397	0.517444	0.318192	0.174792	0.125958	0.634288	0.331319	0.292826	0.161879	0.401846	-0.00807291	-0.216093	0.197956	0.248931	0.0250633	-0.0918527	-0.11769	-0.115307	0.253317	0.110545	0.398342	-0.0909745	-0.051499	-0.444519	0.0477383	-0.00880666	0.0345237	-0.00105763	0.00709509	0.106614	-0.0264461	-0.0520005	-0.126406	-0.0972715	-0.0453646	-0.136053
1176776	NSSI	0.10719	0.00875854	-0.0120324	0.127816	-0.104579	-0.0754091	0.133047	-0.0214286	0.195026	-0.184022	-0.090883	-0.102896	-0.0421596	-0.0938484	0.0511758	0.0317483	-0.236493	0.103133	0.156265	-0.0123709	0.0471371	0.120299	-0.231534	-0.303458	0.435767	-0.0469625	0.327168	0.149401	-0.0408295	0.125658	0.233228	0.299907	-0.186825	-0.134524	-0.280812	-0.0457585	-0.0623344	-0.218702	-0.20838	-0.20858	-0.245283	-0.275192	-0.106086	-0.109166	-0.125368	-0.147693	-0.124156	-0.115141
1176887	NSSI	-0.0664779	-0.0507144	0.449247	0.216671	0.0288446	0.294152	-0.0145945	-0.0420001	-0.0192402	0.0191787	-0.0123852	0.142482	0.0687747	0.0804075	-0.00101848	-0.0349429	1.09156e-06	0.0293217	0.19101	0.150947	-0.0892203	-0.104605	-0.333768	-0.195515	-0.00193975	0.0969758	0.0544853	-0.0566481	-0.129267	0.00283302	0.119054	0.0643056	-0.205517	-0.00154459	0.0936891	0.0834283	0.020327	-0.021265	-0.0226554	-0.0406777	-0.0254346	0.0024008	-0.152001	-0.143444	-0.261329	-0.208957	-0.288191	-0.258199
1179401	NSSI	0.53942	0.414556	0.617366	0.245373	0.694061	0.10334	-0.21218	-0.129618	0.0645566	0.75111	-0.557689	-0.407814	0.581775	0.276255	-0.0433476	-0.0324929	-0.702333	-0.0983676	1.03838	0.823379	0.587901	0.605423	0.678646	0.493518	1.19401	1.22637	0.168142	0.973526	-0.434108	-0.242774	0.708375	0.513877	-0.0321002	-0.124474	-0.00168511	-0.117294	0.0186835	0.00492715	0.0272657	-0.0485435	0.0138149	0.0467661	-0.0199676	-0.026314	0.0342712	-0.0347807	-0.0144109	0.00772669
1181510	NSSI	0.291972	0.385377	0.364847	0.54662	0.541096	0.52328	-0.0381813	0.0496572	0.889783	1.02497	1.01675	0.726199	-0.107281	-0.0309224	0.210779	0.18096	0.0180616	-0.0973202	-0.0441822	-0.134733	-0.190923	-0.261487	-0.23702	-0.208296	-0.0714111	0.225191	0.558745	0.78647	0.675968	0.548701	0.153999	0.368498	0.836429	0.350963	0.427031	0.325249	0.0167212	0.104086	0.0647696	0.0794557	0.0867232	0.246052	-0.0305513	-0.034911	-0.0723256	-0.0521968	-0.0806319	-0.0814029
1181900	NSSI	0.240986	0.342919	0.446574	0.503243	0.367569	0.520124	0.237188	0.410198	0.206366	0.357884	0.412737	0.380836	0.401969	0.244972	0.260175	0.00336411	0.106585	0.364451	0.406462	0.259685	-0.679553	-0.494317	-0.177536	-0.182889	0.264655	0.29969	0.190102	0.20425	0.288001	0.41933	0.223315	-0.0301792	-0.0815761	0.0323473	-0.072103	-0.156363	-0.0497188	-0.0492927	-0.0530187	-0.0274304	0.00556519	-0.0331859	-0.0354208	-0.0038998	0.00364668	0.0771358	0.00756721	0.0592938
1182044	NSSI	-0.147391	0.137811	0.0258467	0.0445621	0.462078	-0.00497256	0.0132505	0.376779	1.1402	0.00465158	0.00643129	0.336138	-0.195409	-0.0460598	-0.352615	-0.358584	-0.38245	-0.0525695	0.300009	-0.554459	-1.19345	-0.981401	-0.689715	-0.294073	0.401727	0.297952	0.102534	-0.124414	-0.243416	0.00590182	0.0270939	0.172117	-0.060684	-0.615774	-0.410417	-0.402139	0.0418306	-0.0239676	0.0209077	0.00235044	-0.0311054	-0.0293207	-0.025492	-0.0230684	-0.0209843	0.00262659	-0.0288641	-0.0242112
1182932	NSSI	0.034294	-0.0422299	0.25391	0.0419075	0.0158078	-0.0501384	0.0706607	0.20812	0.67177	0.061549	0.0552863	0.0792695	0.0124007	-0.078002	-0.0960272	-0.186942	-0.133801	-0.144027	0.0237456	0.18963	-0.0248603	-0.132317	-0.320746	-0.141555	-0.0576934	0.0629573	0.0621194	-0.0889095	-0.101828	-0.0500667	0.0396159	0.295329	0.198443	0.218164	0.0845245	0.0586555	-0.0217648	0.0166442	-0.019028	-0.00607001	-0.029318	-0.00153608	-0.020238	0.0133572	-0.0222282	0.0161754	-0.0133772	0.0257989
1184921	NSSI	-0.203008	-0.158385	-0.2114	-0.2051	-0.273308	-0.2657	-0.535566	-0.391724	-0.427084	-0.349486	-0.377585	-0.479182	0.158661	0.234386	0.108626	0.0940577	0.448061	0.337213	-0.0821932	-0.000805414	0.0262249	0.01214	-0.0487868	-0.0897316	-0.603494	-0.538237	-0.477143	-0.513985	-0.385524	-0.0166175	0.158665	0.139021	0.0424353	0.0719136	0.0746107	0.202447	0.291005	0.538786	0.446614	-0.0506593	-0.198431	-0.241132	-0.813215	-0.927102	-0.860017	-0.801468	-0.923682	-0.922678
1186532	NSSI	-0.0351659	0.206945	0.0711644	0.229417	0.111348	0.422437	0.402816	0.465022	0.192558	0.18125	-0.166857	-0.209881	0.092524	0.396087	0.174896	0.274372	0.187603	0.227291	0.509942	0.347075	-0.0380137	-0.0695675	-0.108432	0.225939	0.255508	0.332301	0.280332	0.241945	0.129657	0.0554119	0.137227	0.220324	0.00412794	-0.183323	-0.135953	0.00717168	0.411922	-0.0797655	-0.307261	-0.0617791	-0.241152	-0.302452	-0.0585937	-0.235168	-0.458395	-0.422221	-0.498164	-0.408727
2128779	Control	-0.228617	0.147132	3.47174	3.51436	2.29973	2.2228	0.25533	1.45396	3.36929	2.63394	1.91712	1.25786	0.20496	0.0128504	0.877568	0.890299	0.636399	0.441852	0.11159	-0.655016	-0.972106	-1.03499	-0.771483	-0.2845	0.185841	0.691531	3.13293	3.75542	2.6301	1.46318	0.344268	0.567404	0.307084	0.510517	0.196355	0.212149	-0.0637729	-0.0544748	-0.208728	-0.117169	-0.0618361	-0.0452121	0.134986	0.0857612	0.0153466	0.0922009	0.141153	-0.0382592
2141517	Control	0.0854931	0.199846	0.127103	0.30654	0.391619	-0.179147	0.137407	0.373684	0.0347815	0.41507	0.0753851	0.142157	0.225534	-0.00674939	0.253241	-0.114428	-0.235396	-0.197057	0.133752	0.285248	0.173064	-0.175412	-0.199737	-0.246232	0.119032	0.205857	-0.0230733	0.178171	0.442996	0.0632367	0.251911	0.428056	0.238174	0.0175252	-0.0545735	-0.045157	0.0307405	-0.040252	-0.064422	-0.0858721	-0.0888337	-0.10562	-0.195183	-0.236232	-0.289901	-0.160878	-0.189394	-0.183503
2147835	Control	-0.147616	0.411837	0.893825	1.39633	2.80779	1.87745	0.330529	0.604731	0.810694	0.827307	1.25273	0.915562	-0.268134	-0.179576	0.0576155	0.133952	0.372301	0.154742	-0.737425	-0.858692	-0.643865	-0.690892	-0.123016	-0.125733	-0.196295	0.674055	0.349404	0.179938	0.430048	0.418197	0.625204	0.428088	0.341972	0.468837	0.667132	0.853374	-0.0921111	-0.135669	-0.173122	-0.151187	-0.1481	-0.0840196	-0.0530052	-0.0810417	-0.0754654	-0.0883326	-0.0747343	-0.0809379
2150313	Control	0.122837	-0.109294	0.0314307	-0.0224181	-0.161196	-0.0899572	0.216537	0.0619571	0.232444	0.146481	0.121504	0.0655612	0.0653946	0.0710263	-0.182342	0.122144	-0.256289	-0.140166	0.299552	0.0973507	-0.071706	0.0504262	-0.180186	-0.0742911	0.202848	0.266393	0.0505525	0.0159115	-0.0802138	-0.182777	0.139443	0.182407	0.141258	0.105379	-0.142291	-0.138125	-0.10025	-0.213881	-0.103452	-0.192538	-0.0715444	-0.00151014	-0.429022	-0.422322	-0.437837	-0.568584	-0.542491	-0.520811
2160882	Control	-0.125919	-0.921643	-1.21958	-0.569503	-0.954608	-0.895471	-0.114607	-0.932854	-1.32156	-0.839174	-0.329017	-0.762541	-0.333357	-0.706211	-0.727869	-0.603033	-1.14023	-1.17529	-0.241691	-0.433818	-0.547095	0.302232	-0.299653	0.238882	0.215476	-0.214457	-0.504754	-0.284489	-0.398204	-0.287168	-0.242523	-0.983356	-1.06406	-0.656921	-0.486632	-0.516328	-0.000934837	-0.0788326	-0.0328709	-0.0123292	-0.0637043	-0.0360593	0.0293653	0.0615922	-0.0250824	-0.0139965	-0.0287291	-0.0338674
2164080	Control	0.392573	0.227384	0.111187	-0.00914684	0.0904999	-0.00741296	0.196152	0.0443557	-0.0441925	0.0305084	0.0408507	0.0178281	0.181705	0.114695	0.162785	0.201341	0.0679785	0.211704	0.22638	-0.000711311	-0.0581212	-0.440464	-0.851951	-0.704833	0.071513	0.33007	0.156369	-0.0595576	0.130509	0.167357	-0.333407	-0.102531	-0.229835	-0.345961	-0.502079	-0.613903	-0.00107938	0.0122109	-0.0263345	-0.0068853	-0.0135707	-0.0124261	0.0486272	0.114864	0.0969659	0.104026	0.153514	0.0742041
2169372	Control	-0.175138	0.0576908	0.0383853	0.261906	0.370504	-0.267928	-0.374164	-0.206946	-0.185082	-0.0198396	-0.232731	-0.0937017	-0.16335	-0.433666	-0.00901454	-0.438431	-0.598382	0.149669	-0.25253	-0.343933	-0.827938	-1.62453	-1.49752	-1.34959	0.0107565	0.113507	0.0300457	-0.334165	-0.0883692	0.0599803	-0.117632	-0.385842	-0.698445	-0.921272	-1.42329	-0.899621	-0.0412062	-0.025567	0.0204771	0.025005	-0.00183318	-0.00305685	0.0210015	0.0353187	-0.00373658	0.0185746	0.022611	-0.0395252
2169378	Control	-0.00357137	0.0228401	0.00431425	0.0142446	0.00272329	0.0300912	-0.0184965	0.00175293	-0.0122775	-0.0140857	-0.0550015	0.0286812	-0.0119489	-0.0348202	0.0142536	-0.013588	-0.0361863	-0.000470056	-0.0115204	-0.0100427	-0.0499547	-0.00576506	-0.0364215	0.0156925	0.0105432	-0.0369036	-0.0618983	-0.0125385	-0.0249281	-0.0219845	0.0111794	-0.0225313	-0.0315586	-0.0379412	-0.0385443	-0.0185627	0.119021	-0.0612718	0.0466593	-0.2214	-0.365945	-0.387251	0.0902651	0.271654	0.27183	-0.201031	0.258845	0.258707
2171343	Control	0.0598916	0.0851806	-0.294601	-0.123747	-0.0666899	-0.214925	0.0642903	0.0381745	0.046321	-0.348387	0.00803278	0.181709	-0.0301289	-0.0232429	-0.23724	0.0653362	-0.215456	-0.297005	-0.10993	0.182961	-0.0748312	-0.206837	0.10021	-0.0872452	0.00075959	0.208895	0.131577	-0.116414	0.0831034	0.0194593	0.0960458	0.136075	-0.027434	-0.0840982	0.0378608	-0.0559113	-0.0488779	0.0140546	-0.0231289	-0.0200613	-0.0342624	-0.0538708	-0.0663019	-0.0147384	-0.0278196	-0.0177766	0.0152356	-0.049022
2174130	Control	0.262477	0.208408	0.773636	1.15705	0.901034	1.20553	0.24706	0.359642	0.724434	0.523154	0.386156	0.712392	0.443601	0.477946	0.808665	0.274491	0.141857	0.254872	0.0654161	-0.144865	-0.0334301	0.0778783	-0.130546	0.0861219	-0.313523	-0.0946163	0.114043	-0.494138	-0.272318	-0.736541	0.417265	0.193289	0.313907	0.352488	0.152445	0.463258	-0.0670062	-0.0327565	-0.0316116	-0.0416997	-0.0768246	-0.10434	-0.0291222	-0.0512541	0.03334	0.0914133	0.104719	0.135095
2179140	Control	0.114938	-0.198684	0.0305546	-0.246963	0.25612	0.102332	-0.0094752	0.177931	-0.0738506	0.0550569	0.382626	0.162655	0.0408006	-0.163369	0.0031698	-0.112041	-0.230231	-0.0101219	0.0129047	0.151423	0.143015	0.00714474	0.102446	-0.0675553	-0.186501	0.108814	-0.00626329	-0.130168	-0.112946	0.00470582	0.181945	0.0728551	-0.0821061	-0.00019874	-0.258527	-0.222785	-0.0485244	-0.0439827	-0.0505957	-0.0262028	0.075456	-0.0177213	-0.209907	-0.354089	-0.339877	-0.349408	-0.364985	-0.430498
2179161	Control	0.0295833	0.207595	0.0682483	0.0797022	-0.0440509	0.626119	-0.131476	0.1508	0.13322	0.367513	0.358189	0.0794632	-0.439076	-0.11906	0.187167	0.218343	-0.131322	-0.187542	-0.0496795	-0.445091	-0.464103	-0.099751	-0.159334	-0.265608	-0.066424	-0.193768	-0.102924	-0.0652125	-0.104074	-0.0170935	0.154268	0.310038	-0.00879949	0.188138	-0.294017	0.111847	0.140775	0.257863	0.0356251	-0.0101848	-0.0682058	-0.0846576	-0.0391667	0.0266857	-0.0642016	0.0345129	-0.0583095	-0.0192655
2179848	Control	0.172166	0.0368204	-0.0266631	-0.00306856	0.00250205	-0.121703	0.106851	-0.0366617	-0.0289532	-0.0817475	-0.0115965	-0.103741	-0.00262365	0.00257347	-0.0337357	-0.0322397	-0.0152096	0.0305191	-0.0183408	-0.162053	-0.0705405	-0.221549	-0.0911187	-0.113027	-0.149143	0.0984001	0.0584974	-0.105064	-0.0799605	-0.135504	0.0314905	-0.0629934	0.0220071	-0.0878387	0.034435	0.0689014	-0.00561217	0.0141987	-0.0178965	-0.0292417	0.00804265	-0.023427	0.0168828	-0.0333038	0.0014434	-0.00274362	0.00163842	0.0192993
2180238	Control	0.879034	1.2799	0.662009	-0.460199	0.248491	0.817051	0.464023	0.282084	0.0997446	0.333069	-1.45092	-2.13372	0.941131	0.339537	0.809292	-0.217216	-0.56225	0.0174198	1.06748	0.101653	0.138296	-1.22165	-1.12094	-0.578989	0.895483	0.856303	0.744639	0.210886	-0.0286166	-0.128262	0.712522	0.490721	1.36528	0.813764	0.166128	0.576667	0.00140875	-0.0585728	0.0512645	0.345474	0.715933	0.350891	0.152663	-0.0305096	-0.0801506	-0.0631647	-0.00423369	0.196279
2181771	Control	0.24128	-0.0154422	0.233803	0.0595923	0.523062	0.493463	0.236435	-0.00288332	0.00357735	0.0339794	0.113017	0.258852	0.186616	0.0623886	0.411119	0.263392	0.326737	0.452322	0.0204119	0.0812518	-0.0847485	0.0202092	0.0628052	0.105582	-0.0931575	0.136841	0.0309092	0.0506284	-0.0393998	0.00360989	-0.00934187	0.300915	0.0894867	0.203077	0.0202423	-0.152442	0.785387	0.107431	1.57519	-0.0325061	1.46473	1.18661	-0.329287	-1.4112	-1.33032	-0.671622	0.176876	0.319661
2183055	Control	0.112809	0.0173245	0.0674535	0.134597	0.218051	0.254714	0.0419352	-0.00579498	-0.0936743	-0.0239009	-0.0613217	-0.0752378	-0.0213513	0.0747787	-0.125136	-0.139186	-0.209487	-0.252876	-0.00200599	-0.0145313	-0.00481885	-0.0568524	-0.122919	-0.164056	0.0502114	0.196655	0.149807	0.170108	0.126742	0.111067	0.079948	0.0689687	0.0226928	-0.0741877	-0.118546	-0.0712928	-0.662925	-0.656101	-0.669623	-0.594018	-0.723121	-0.712339	-0.0825412	-0.0333529	-0.072961	-0.0374363	-0.0520594	-0.120217
2184366	Control	0.113296	-0.0785921	0.298287	0.0433509	0.171996	0.00655703	-0.014068	0.128521	0.223219	0.292746	0.550781	0.143185	-0.0310773	0.00313172	0.0754834	0.140626	0.0432651	0.131596	0.120156	0.064536	-0.0042019	0.0486785	-0.119618	-0.0864362	0.15462	0.0382502	-0.0412279	0.00957803	0.0481754	-0.0263718	-0.0165303	0.0566939	0.0892559	-0.0388176	-0.0962107	0.0138006	-0.00735122	0.06987	0.0463452	0.0944199	0.0479559	-0.00100488	-0.0317886	-0.00974843	0.00972294	0.111267	0.0122006	-0.0346035
2184369	Control	-0.00146658	-0.0742662	-0.0772998	0.0537136	0.0384895	0.0815163	0.0810515	0.0041838	0.176115	0.0201758	0.0291484	0.08406	-0.00341781	0.120355	0.00726154	0.0201351	0.0782813	-0.0661841	-0.0219018	-0.00936839	-0.134384	-0.239002	-0.186078	-0.205499	0.0714985	0.0799661	0.0314053	-0.013641	0.0400105	-0.088971	-0.0267628	0.110295	0.107648	0.144723	-0.0237042	0.0289607	-0.444733	-0.417751	-0.626757	-0.68855	-0.363944	-0.479197	0.0255392	0.0502488	0.0417878	0.0616638	0.111666	0.0502351
2184567	Control	0.520458	0.204027	0.434458	0.400214	0.178382	0.179922	0.428901	0.2602	-0.169178	-0.0937509	0.460796	0.11834	0.254606	0.289567	0.184428	0.476236	0.455107	0.605371	0.102596	-0.213498	-0.839206	-0.689698	-0.769538	-0.52658	0.323859	0.0306621	0.015269	0.0375248	-0.201226	-0.150279	0.0171623	0.0143669	-0.158646	0.198542	0.15973	0.289783	-0.0224629	0.00785298	0.0410925	-0.0435895	-0.0293595	0.0224358	0.0116638	-0.0190138	0.0106683	0.00565046	-0.0117088	-0.00174207
2187255	Control	0.155061	-0.298423	0.16757	-0.0745245	0.536007	0.0525524	-0.236034	0.13952	-0.271058	-0.116855	-0.23387	-0.235444	-0.247882	-0.295716	-0.403115	-0.296434	-0.212696	-0.0578969	0.364355	-0.0961428	-0.290224	-0.37754	-0.011213	0.07317	0.425772	-0.14868	-0.455205	-0.401004	0.402312	-0.195716	-0.0161185	-0.411965	-0.451882	-0.376041	0.0617737	-0.233345	0.090746	-0.262838	0.264707	-0.167338	0.62968	-0.167597	-0.353494	0.0482384	-0.131827	-0.00691648	0.0328914	-0.0213078
2197644	Control	-0.0467512	-0.0756287	-0.033618	0.0900803	0.110858	0.0167312	-0.0847408	-0.0159501	0.111641	-0.0704873	0.0148504	0.100158	0.0055117	0.0246253	-0.0510634	0.119999	0.0481388	0.0323829	0.00787092	-0.148306	-0.00735123	0.00165298	-0.0934391	-0.0330198	0.0857923	-0.103216	0.0413425	0.122946	-0.00135647	0.0871871	-0.0951881	0.087937	0.0282351	0.0519548	0.0930533	-0.0726696	0.0539941	-0.0469015	-0.017414	-0.0268462	-0.0328295	-0.063661	-0.0264421	-0.0810594	-0.0548377	-0.0763553	-0.0500735	-0.0844197
2202624	Control	0.0264639	0.0587109	-0.112806	0.00653648	-0.138967	0.290914	0.187	0.109397	-0.324285	-1.46245	-0.872834	-0.649375	-0.221131	0.276069	0.0129355	-0.415634	0.548437	0.726694	0.66893	0.674391	-0.252171	0.410913	-0.461066	-0.102468	-0.00400335	0.969319	0.334759	-0.757994	-0.503302	-0.734304	0.816419	0.804027	0.479972	0.234141	-0.397918	0.438439	-0.0911832	-0.206614	-0.157446	-0.13771	-0.094616	-0.112048	-0.107945	-0.139437	-0.114064	-0.135279	-0.151501	-0.0934608
2205690	Control	0.00591277	-0.0103792	-0.0387928	0.0157993	0.0100325	0.0655016	0.0427107	-0.0168541	0.0458052	-0.00550054	0.0505585	0.00452462	-0.0684714	0.0311924	0.0508623	-0.0707727	-0.0247041	-0.010112	0.0443636	-0.0659995	-0.00362705	0.132591	-0.0130254	-0.0353288	-0.0379208	0.104529	-0.0663153	-0.143958	-0.003692	-0.0897044	-0.131367	-0.0112211	-0.0387196	-0.00579326	-0.047659	-0.122548	-0.236938	-0.340338	-0.0481772	0.38562	-0.0476466	0.332481	-0.160981	-0.166527	-0.138015	-0.162761	-0.161497	-0.153951
2206305	Control	0.0536891	0.144073	0.192875	0.0969325	0.450553	0.711758	0.0353468	0.133156	-0.023954	0.00100989	-0.00679326	-0.0843377	0.13162	0.175436	0.071165	0.0588313	-0.0162548	0.0343129	0.123424	0.0441388	-0.169696	-0.189232	-0.107813	-0.252825	0.0767163	0.167371	0.132671	0.182581	0.174102	0.160842	0.16164	0.186461	0.161577	0.30526	0.157946	0.306235	0.0970337	0.00353487	0.0330431	0.0532437	0.0993411	0.310469	-0.217189	-0.342427	-0.225225	-0.230049	-0.313454	-0.454127
2207715	Control	0.482073	0.937764	1.23554	1.37233	1.71024	1.16185	0.387046	0.696271	1.17529	1.23804	0.827037	0.375719	0.0544511	0.557609	0.707791	0.688922	0.955887	1.00829	0.298142	0.461538	0.00350434	-0.323534	-0.753086	-0.87817	0.0436013	0.358324	1.09986	0.407338	0.656327	0.400593	-0.142624	0.596033	0.542162	0.130172	0.240305	0.215026	0.0412452	0.0517937	0.0603159	0.0569157	0.100631	0.0229011	0.0691622	0.0392924	-0.0177491	0.0155055	-0.0760278	0.033443
2207892	Control	-0.125094	-0.256797	-0.157002	-0.047275	-0.0453209	0.0240642	-0.0191255	0.0971996	0.071777	0.0395954	-0.122598	-0.0276602	0.00371203	0.0830016	0.158508	0.094369	0.0889302	0.0856483	-0.0362158	-0.124153	-0.273122	-0.243035	-0.182242	-0.230381	-0.178929	-0.244999	-0.0601477	-0.0880616	-0.228772	-0.0221213	-0.0102041	-0.390334	-0.00893388	-0.122891	-0.0801044	0.022141	-0.149774	-0.079075	-0.0501881	-0.164641	-0.167762	-0.221898	-0.100211	-0.0986408	-0.105586	-0.101212	-0.0914826	-0.134822
2208627	Control	0.475251	1.20829	1.25702	0.397155	0.577964	1.0933	0.978151	1.05055	0.951269	0.496202	0.347017	0.609507	0.398229	1.16646	1.3403	0.547252	0.534123	0.248317	-0.73933	-0.256424	-0.35321	-1.44764	-0.717185	-0.634805	-0.145601	1.00665	1.12741	0.63591	0.143953	-0.466161	-0.623475	-0.13848	-0.398631	-0.611041	-1.0283	-0.669472	0.0175598	0.0259718	-0.0295371	-0.0450333	0.0665022	0.0554164	-0.182756	-0.0154105	-0.0242339	0.0412433	0.157102	0.0422335
2212977	Control	0.81658	0.835902	0.779034	0.101528	0.294511	-0.0314713	1.10628	0.194234	-0.287455	0.0444024	-0.191058	0.111481	1.47976	0.641168	0.257596	0.179998	0.876647	0.351608	0.760846	-1.16397	-2.68334	-3.24287	-3.17032	-2.82158	1.03101	0.623431	-0.306793	-0.419924	0.0647726	0.259638	0.94522	0.633061	0.278599	0.032445	0.312033	0.817409	-0.0511488	-0.118562	-0.0571479	-0.0432391	-0.0166935	0.0371821	0.187533	-0.0272608	-0.087645	-0.0518617	0.1229	0.310606
2214087	Control	0.163468	-0.0274726	-0.30772	-0.0698915	-0.354781	-0.393362	0.0410228	-0.119254	-0.330897	-0.0145661	-0.279588	-0.274755	-0.237502	-0.21453	-0.0247328	-0.32732	0.282788	-0.113871	-0.326266	-0.60041	-0.623757	-0.370147	-1.03813	-0.487532	0.380192	-0.195236	0.499957	0.245995	0.807427	0.83261	0.0646947	0.267838	0.280725	0.311898	-0.395693	-0.188758	0.26332	0.10014	-0.105945	-0.0536228	-0.30043	-0.239495	-0.145673	-0.141787	-0.0889326	-0.123327	-0.0921502	0.00762708
2219196	Control	-0.0318048	-0.0873048	0.274537	0.149588	-0.263365	-0.134738	0.0231773	0.111435	0.266227	0.171716	0.0730225	0.0687238	0.205823	-0.0737141	0.05767	-0.039339	0.261489	-0.336993	0.19116	-0.027039	0.448692	0.222287	-0.0703606	0.186314	0.280398	0.255048	0.178672	-0.148027	-0.0318395	-0.0553883	0.016683	0.0745257	0.223375	-0.013994	0.100177	-0.227497	0.00220205	-0.0375297	0.00860265	0.00876561	0.00514383	0.0412352	-0.0307685	0.00865125	0.0184092	-0.0133664	0.0208896	-0.0361084
[truncated: 24 more columns]
